# Supplementary material for: mTOR signaling mediates resistance to tankyrase inhibitors in Wnt-driven colorectal cancer
Source: Oncotarget. 2017 May 24;8(29):47902–15. doi: 10.18632/oncotarget.18146 (PMC5564614; doi:10.18632/oncotarget.18146)
Supplement: Supplementary file 2 [file oncotarget-08-47902-s002.xls]

## Sheet: Suppl Table S2
Supplementary Table S2. Genes differentially expressed in 320-IWR cells
A. Genes up-regulated in 320-IWR cells							Supplementary Table 2: Genes down-regulated in 320-IWR cells
Probe Set ID	Fold change	Signal Value		Gene Symbol	Gene Title		Probe set ID	Fold change	Signal value		Gene symbol	Gene title
		COLO-320DM	320-IWR						COLO-320DM	320-IWR
1565162_s_at	40.0343	8.21835	390.989	MGST1	microsomal glutathione S-transferase 1		205174_s_at	-54.8914	1163.4	25.4836	QPCT	glutaminyl-peptide cyclotransferase
224918_x_at	26.7122	45.3719	1004.31	MGST1	microsomal glutathione S-transferase 1		212977_at	-26.1572	408.254	11.9741	CXCR7	chemokine (C-X-C motif) receptor 7
204304_s_at	19.5866	11.6253	142.435	PROM1	prominin 1		226388_at	-22.2414	641.205	26.4665	TCEA3	transcription elongation factor A (SII), 3
207337_at	19.4882	32.453	713.577	CTAG2	cancer/testis antigen 2		204471_at	-20.6024	247.505	11.3947	GAP43	growth associated protein 43
231736_x_at	19.1611	28.4276	600.06	MGST1	microsomal glutathione S-transferase 1		204036_at	-19.9712	141.905	10.7695	LPAR1	lysophosphatidic acid receptor 1
223642_at	16.6213	42.2966	684.097	ZIC2	Zic family member 2		209392_at	-19.3919	627.082	41.1161	ENPP2	ectonucleotide pyrophosphatase/phosphodiesterase 2
210265_x_at	14.3956	78.4847	1351.49	POU5F1P3	POU class 5 homeobox 1 pseudogene 3		215172_at	-18.7402	172.234	8.5353	PTPN20A	protein tyrosine phosphatase, non-receptor type 20A
215733_x_at	13.9082	163.45	2398.68	CTAG2	cancer/testis antigen 2		201348_at	-17.9533	657.354	46.6491	GPX3	glutathione peroxidase 3 (plasma)
211674_x_at	13.386	110.762	1621.35	CTAG1A	cancer/testis antigen 1A		210163_at	-17.1192	310.103	22.0456	CXCL11	chemokine (C-X-C motif) ligand 11
229156_s_at	13.2358	16.2346	319.24	PRKAG2-AS1	PRKAG2 antisense RNA 1		232231_at	-17.0033	680.716	67.05	RUNX2	runt-related transcription factor 2
210905_x_at	11.9867	142.789	1817.38	POU5F1P4	POU class 5 homeobox 1 pseudogene 4		210042_s_at	-16.8583	603.032	40.7876	CTSZ	cathepsin Z
222108_at	11.7121	13.5566	151.274	AMIGO2	adhesion molecule with Ig-like domain 2		211122_s_at	-16.7313	550.032	36.3197	CXCL11	chemokine (C-X-C motif) ligand 11
210546_x_at	11.4878	133.572	1709.26	CTAG1A	cancer/testis antigen 1A		228728_at	-15.2768	970.532	63.2041	CPED1	cadherin-like and PC-esterase domain containing 1
225612_s_at	11.206	8.93433	84.4215	B3GNT5	UDP-GlcNAc:betaGal beta-1,3-N-acetylglucosaminyltransferase 5		239108_at	-15.1288	175.981	11.2005	FAR2	fatty acyl CoA reductase 2
217339_x_at	11.1857	136.157	1588.8	CTAG1A	cancer/testis antigen 1A		219685_at	-14.3097	155.906	14.1748	TMEM35	transmembrane protein 35
214532_x_at	11.0954	200.705	2457.02	POU5F1B	POU class 5 homeobox 1B		209757_s_at	-14.1792	231.053	25.0943	MYCN	v-myc myelocytomatosis viral related oncogene, neuroblastoma derived
229157_at	10.9869	20.6544	272.32	PRKAG2-AS1	PRKAG2 antisense RNA 1		205042_at	-14.0228	328.571	22.1874	GNE	glucosamine (UDP-N-acetyl)-2-epimerase/N-acetylmannosamine kinase
242940_x_at	10.8536	8.19209	66.4807	DLX6	distal-less homeobox 6		207016_s_at	-13.9319	442.657	20.1269	ALDH1A2	aldehyde dehydrogenase 1 family, member A2
225564_at	10.3102	26.7874	303.065	SPATA13	spermatogenesis associated 13		1557411_s_at	-13.4151	99.7016	7.0307	SLC25A43	solute carrier family 25, member 43
226817_at	9.32575	46.7565	378.182	DSC2	desmocollin 2		205541_s_at	-12.9672	316.614	22.4808	GSPT2	G1 to S phase transition 2
208286_x_at	8.95241	189.032	1842.77	POU5F1	POU class 5 homeobox 1		201117_s_at	-12.96	1031.62	80.575	CPE	carboxypeptidase E
236967_at	8.77477	22.3334	239.657	LOC645249	uncharacterized LOC645249		220615_s_at	-12.7582	340.345	20.0911	FAR2	fatty acyl CoA reductase 2
208690_s_at	7.95655	57.4075	380.783	PDLIM1	PDZ and LIM domain 1		224819_at	-12.0907	339.246	34.515	TCEAL8	transcription elongation factor A (SII)-like 8
219984_s_at	7.87136	50.0127	356.712	HRASLS	HRAS-like suppressor		223087_at	-11.4538	116.585	10.9908	ECHDC1	enoyl CoA hydratase domain containing 1
223618_at	7.71166	18.6715	173.032	FMN2	formin 2		203037_s_at	-11.2781	708.111	68.6533	MTSS1	metastasis suppressor 1
206439_at	7.67581	12.9252	114.793	EPYC	epiphycan		228218_at	-11.2776	154.027	11.0125	LSAMP	limbic system-associated membrane protein
230765_at	7.42018	17.3657	118.549	KIAA1239	KIAA1239		232451_at	-11.268	246.857	26.2112	OTTHUMG00000175832	NULL/NULL
224022_x_at	7.30985	9.23429	67.0632	WNT16	wingless-type MMTV integration site family, member 16		219863_at	-11.2666	425.669	33.4408	HERC5	HECT and RLD domain containing E3 ubiquitin protein ligase 5
223592_s_at	6.83123	73.9376	484.181	RNF135	ring finger protein 135		220032_at	-10.749	564.263	56.4197	CPED1	cadherin-like and PC-esterase domain containing 1
229831_at	6.76239	5.45211	38.0253	CNTN3	contactin 3 (plasmacytoma associated)		236752_at	-10.5068	230.26	42.7016
204751_x_at	6.7159	15.3473	97.2824	DSC2	desmocollin 2		1561098_at	-10.259	222.334	44.4015	LINC00616	long intergenic non-protein coding RNA 616
203548_s_at	6.7039	9.33012	100.214	LPL	lipoprotein lipase		226789_at	-10.2348	315.538	18.4771	EMB	embigin
201578_at	6.64019	169.658	1000.16	PODXL	podocalyxin-like		227971_at	-9.95895	684.948	71.7825	NRK	Nik related kinase
219983_at	6.53185	91.7877	492.839	HRASLS	HRAS-like suppressor		217028_at	-9.7975	173.066	27.0877	CXCR4	chemokine (C-X-C motif) receptor 4
203638_s_at	6.37558	13.7461	54.1168	FGFR2	fibroblast growth factor receptor 2		227952_at	-9.65734	936.817	104.614	ZNF595	zinc finger protein 595
243110_x_at	6.29896	114.655	669.349	NPW	neuropeptide W		210839_s_at	-9.3675	272.263	31.6299	ENPP2	ectonucleotide pyrophosphatase/phosphodiesterase 2
1555471_a_at	6.29477	7.53208	54.7425	FMN2	formin 2		227388_at	-9.11111	1176.5	141.857	TUSC1	tumor suppressor candidate 1
209583_s_at	5.92722	31.9946	215.065	CD200	CD200 molecule		201116_s_at	-8.82413	1247.53	131.282	CPE	carboxypeptidase E
215388_s_at	5.91939	11.1217	56.9515	CFH	complement factor H		234994_at	-8.61715	808.363	160.162	TMEM200A	transmembrane protein 200A
230263_s_at	5.8274	5.5562	35.1006	DOCK5	dedicator of cytokinesis 5		217744_s_at	-8.53642	406.462	50.1921	PERP	PERP, TP53 apoptosis effector
213920_at	5.48062	41.4504	233.061	CUX2	cut-like homeobox 2		225728_at	-8.53504	287.785	58.2817	SORBS2	sorbin and SH3 domain containing 2
236738_at	5.47709	94.3821	407.115	C3orf80	chromosome 3 open reading frame 80		228649_at	-8.48951	1042.28	103.164	NOTUM	notum pectinacetylesterase homolog (Drosophila)
223591_at	5.47149	39.1085	231.7	RNF135	ring finger protein 135		214439_x_at	-8.37503	978.521	126.281	BIN1	bridging integrator 1
216438_s_at	5.20081	418.39	2386.78	TMSB4X	thymosin beta 4, X-linked		1554769_at	-8.29844	51.6514	6.27958	ZNF785	zinc finger protein 785
222557_at	5.14998	111.77	631.508	STMN3	stathmin-like 3		205229_s_at	-8.28601	75.797	8.09819	COCH	cochlin
203408_s_at	5.1347	96.7153	525.363	SATB1	SATB homeobox 1		218469_at	-8.26373	98.3914	13.3963	GREM1	gremlin 1, DAN family BMP antagonist
NOTE: cDNA microarray analysis was performed on COLO-320DM and 320-IWR cells using the Gene Chip Human Genome U133 Plus 2.0 array (Affymetrix). Data normalization and extraction of differentially-expressed genes were done using the GeneSpring GX software (Agilent Technologies). In this table, the genes (probes) more than 5-fold up-regulated in 320-IWR cells were listed.							218983_at	-8.23108	65.8754	7.56954	C1RL	complement component 1, r subcomponent-like
							222392_x_at	-8.01535	680.225	89.5251	PERP	PERP, TP53 apoptosis effector
							228335_at	-7.94621	1502.11	224.587	CLDN11	claudin 11
							218468_s_at	-7.92958	71.636	11.3592	GREM1	gremlin 1, DAN family BMP antagonist
							223316_at	-7.84989	1054.74	147.529	CCDC3	coiled-coil domain containing 3
							214091_s_at	-7.80104	371.725	42.8757	GPX3	glutathione peroxidase 3 (plasma)
							201645_at	-7.75243	180.233	15.6576	TNC	tenascin C
							1554770_x_at	-7.70505	56.253	6.9772	ZNF785	zinc finger protein 785
							205576_at	-7.50736	105.607	9.17367	SERPIND1	serpin peptidase inhibitor, clade D (heparin cofactor), member 1
							237105_at	-7.38991	59.1428	8.27432	AC009948.5	NULL///NULL
							207753_at	-7.38794	71.3764	8.80246	ZNF304	zinc finger protein 304
							231504_at	-7.27072	59.0684	12.1461	CCDC148	coiled-coil domain containing 148
							232771_at	-7.18065	181.243	29.1427	NRK	Nik related kinase
							210299_s_at	-7.17875	392.908	58.3818	FHL1	four and a half LIM domains 1
							217853_at	-7.11465	146.328	19.4133	TNS3	tensin 3
							204044_at	-7.04513	740.216	107.13	QPRT	quinolinate phosphoribosyltransferase
							216590_at	-7.03657	110.736	20.91	GNAT3	guanine nucleotide binding protein, alpha transducing 3
							1552439_s_at	-6.9934	72.7482	7.08113	MEGF11	multiple EGF-like-domains 11
							228714_at	-6.90447	115.443	11.8759
							218676_s_at	-6.83325	256.449	30.5189	PCTP	phosphatidylcholine transfer protein
							210202_s_at	-6.75555	389.615	61.1555	BIN1	bridging integrator 1
							225288_at	-6.70656	79.8797	12.6219	COL27A1	collagen, type XXVII, alpha 1
							201540_at	-6.66786	1793.01	244.703	FHL1	four and a half LIM domains 1
							213348_at	-6.63864	562.815	55.6399	CDKN1C	cyclin-dependent kinase inhibitor 1C (p57, Kip2)
							210201_x_at	-6.62882	850.601	125.047	BIN1	bridging integrator 1
							210033_s_at	-6.5519	135.225	25.2942	SPAG6	sperm associated antigen 6
							212543_at	-6.54282	133.543	19.4988	AIM1	absent in melanoma 1
							229614_at	-6.46403	37.1787	7.0014	ZNF320	zinc finger protein 320
							202931_x_at	-6.44255	849.712	133.877	BIN1	bridging integrator 1
							225975_at	-6.42441	203.388	23.2766	PCDH18	protocadherin 18
							224772_at	-6.37128	111.92	16.8554	NAV1	neuron navigator 1
							205534_at	-6.23793	334.007	49.6293	PCDH7	protocadherin 7
							218459_at	-6.15331	358.83	46.4326	TOR3A	torsin family 3, member A
							212063_at	-6.15219	84.2147	11.2577	CD44	CD44 molecule (Indian blood group)
							242414_at	-6.11426	819.364	151.016	QPRT	quinolinate phosphoribosyltransferase
							203349_s_at	-6.04249	137.66	41.1611	ETV5	ets variant 5
							244261_at	-5.78987	220.867	29.111	IFNLR1	interferon, lambda receptor 1
							206618_at	-5.76108	262.018	46.2081	IL18R1	interleukin 18 receptor 1
							201952_at	-5.735	972.407	175.815	ALCAM	activated leukocyte cell adhesion molecule
							226884_at	-5.71945	62.8479	15.4801	LRRN1	leucine rich repeat neuronal 1
							203739_at	-5.71809	71.8254	15.0777	ZNF217	zinc finger protein 217
							210139_s_at	-5.71779	156.847	21.4811	PMP22	peripheral myelin protein 22
							208998_at	-5.63455	640.926	101.399	UCP2	uncoupling protein 2 (mitochondrial, proton carrier)
							202935_s_at	-5.60995	54.2825	14.3375	SOX9	SRY (sex determining region Y)-box 9
							225799_at	-5.54733	270.964	46.5826	LINC00152	long intergenic non-protein coding RNA 152
							219974_x_at	-5.52084	67.6	10.6056	ECHDC1	enoyl CoA hydratase domain containing 1
							201927_s_at	-5.47383	1331.25	328.731	PKP4	plakophilin 4
							214874_at	-5.46144	214.159	60.5374	PKP4	plakophilin 4
							219010_at	-5.44874	297.182	48.4785	C1orf106	chromosome 1 open reading frame 106
							222835_at	-5.44694	512.834	102.947	THSD4	thrombospondin, type I, domain containing 4
							218966_at	-5.43433	151.317	36.0257	MYO5C	myosin VC
							201951_at	-5.3781	294.77	51.5314	ALCAM	activated leukocyte cell adhesion molecule
							228640_at	-5.24722	96.816	18.7559	PCDH7	protocadherin 7
							204285_s_at	-5.23355	179.826	34.308	PMAIP1	phorbol-12-myristate-13-acetate-induced protein 1
							228482_at	-5.14511	86.9075	15.3366	CDRT4	CMT1A duplicated region transcript 4
							227792_at	-5.13459	195.858	42.7731	ITPRIPL2	inositol 1,4,5-trisphosphate receptor interacting protein-like 2
							218005_at	-5.12964	101.704	17.0549	ZNF22	zinc finger protein 22
							236331_at	-5.08446	107.629	21.2408	CDKL2	cyclin-dependent kinase-like 2 (CDC2-related kinase)
							228870_at	-5.057	2775.45	558.421	FAM84B	family with sequence similarity 84, member B
							201929_s_at	-5.02456	656.61	187.157	PKP4	plakophilin 4
							227261_at	-5.00657	143.97	32.7131	KLF12	Kruppel-like factor 12
							228620_at	-4.99674	90.8807	17.2991
							203595_s_at	-4.98601	111.551	20.9782	IFIT5	interferon-induced protein with tetratricopeptide repeats 5
							204388_s_at	-4.97765	163.991	44.5323	MAOA	monoamine oxidase A
							212353_at	-4.96449	69.7614	18.1912	SULF1	sulfatase 1
							NOTE: cDNA microarray analysis was performed and data normalization and extraction of differentially-expressed genes were done as in A. In this table, the genes (probes) more than 5-fold down-regulated in 320-IWR cells were listed.
